# Supplementary material for: Analysis of targeted somatic mutations in pleomorphic carcinoma of the lung using next‐generation sequencing technique
Source: Thorac Cancer. 2020 Jun 23;11(8):2262–9. doi: 10.1111/1759-7714.13536 (PMC7396383; doi:10.1111/1759-7714.13536)
Supplement: Supplementary file 1 — Table S1 Original gene cancer panel, KCC41, including 41 genes thought to be associated with tumors of the lung. [file TCA-11-2262-s001.xlsx]

## Sheet: Sheet1
Table S1.
Name	Chomosome
ARID1A	chr1
DDR2	chr1
EPHA2	chr1
NOTCH2	chr1
NRAS	chr1
FGFR2	chr10
PTEN	chr10
ATM	chr11
CCND1	chr11
KRAS	chr12
KMT2D	chr12
RB1	chr13
AKT1	chr14
MEK1	chr15
ERBB2	chr17
NF1	chr17
TP53	chr17
KEAP1	chr19
SMARCA4	chr19
STK11	chr19
CUL3	chr2
NFE2L2	chr2
CRKL	chr22
CTNNB1	chr3
FOXP1	chr3
PIK3CA	chr3
SETD2	chr3
SOX2	chr3
TP63	chr3
FBXW7	chr4
FGFR3	chr4
APC	chr5
ABCB5	chr7
BRAF	chr7
EGFR	chr7
MET	chr7
FGFR1	chr8
MYC	chr8
CDKN2A	chr9
NOTCH1	chr9
RBM10	chrX
