# Supplementary material for: Analysis of targeted somatic mutations in pleomorphic carcinoma of the lung using next‐generation sequencing technique
Source: Thorac Cancer. 2020 Jun 23;11(8):2262–9. doi: 10.1111/1759-7714.13536 (PMC7396383; doi:10.1111/1759-7714.13536)
Supplement: Supplementary file 2 — Table S2 Fusion variants of the ALK, RET, ROS1, and NTRK1 genes from the Ion AmpliSeq RNA Fusion Lung Cancer Research Panel [file TCA-11-2262-s002.xlsx]

## Sheet: Sheet1
Table S2.
Assay name	Reference( COSF, Accession, Ensembl transcript ID)	Assay type
EML4(6)-ALK(19)	COSF1296, COSF1296.1	Fusion
EML4(2)-ALK(20)	COSF479, COSF479.1	Fusion
EML4(15)-ALK(20)	COSF413	Fusion
EML4(17)-ALK(20)	COSF1367, COSF1367.1	Fusion
EML4(17)-ALK(20)	COSF1366, COSF1366.1	Fusion
EML4(14)-ALK(20)	COSF477, COSF477.1	Fusion
EML4(13)-ALK(20)	COSF1062, COSF1062.1	Fusion
EML4(13)-ALK(20)	COSF408	Fusion
EML4(13)-ALK(20)	AB462411	Fusion
EML4(18)-ALK(20)	COSF487, COSF487.1	Fusion
EML4(2)-ALK(20)	COSF478, COSF478.1	Fusion
EML4(20)-ALK(20)	COSF409, COSF409.1	Fusion
EML4(20)-ALK(20)	COSF730, COSF730.1	Fusion
EML4(6a)-ALK(20)	COSF411	Fusion
EML4(6a)-ALK(20)	AB374361	Fusion
EML4(6b)-ALK(20)	COSF412, COSF412.1	Fusion
EML4(6b)-ALK(20)	AB374362	Fusion
KIF5B(15)-ALK(20)	COSF1381	Fusion
KIF5B(15)-ALK(20)	COSF1060	Fusion
KIF5B(17)-ALK(20)	COSF1257	Fusion
KIF5B(24)-ALK(20)	COSF1058	Fusion
KLC1(9)-ALK(20)	COSF1276	Fusion
EML4(14)-ALK(20)	COSF1064	Fusion
KIF5B(15)-RET(11)	COSF1255	Fusion
KIF5B(24)-RET(11)	COSF1262	Fusion
KIF5B(24)-RET(8)	COSF1236	Fusion
CCDC6(1)-RET(12)	COSF1271	Fusion
KIF5B(15)-RET(12)	COSF1232	Fusion
KIF5B(16)-RET(12)	COSF1230	Fusion
KIF5B(22)-RET(12)	COSF1253	Fusion
KIF5B(23)-RET(12)	COSF1234	Fusion
CD74(6)-ROS1(32)	COSF1202	Fusion
SDC4(2)-ROS1(32)	COSF1265	Fusion
SDC4(4)-ROS1(32)	COSF1278	Fusion
SLC34A2(13)-ROS1(32)	COSF1259	Fusion
SLC34A2(4)-ROS1(32)	COSF1197	Fusion
SDC4(2)-ROS1(34)	ENST00000372733/ENST00000368508	Fusion
SDC4(4)-ROS1(34)	COSF1280	Fusion
CD74(6)-ROS1(34)	COSF1200	Fusion
EZR(10)-ROS1(34)	COSF1267	Fusion
SLC34A2(4)-ROS1(34)	COSF1198	Fusion
SLC34A2(13)-ROS1(34)	COSF1261	Fusion
TPM3(7)-ROS1(35)	COSF1273	Fusion
LRIG3(16)-ROS1(35)	COSF1269	Fusion
GOPC(8)-ROS1(35)	COSF1139	Fusion
GOPC(4)-ROS1(36)	COSF1188	Fusion
CEL(7)-NTRK1(7)	ENST00000372080/ENST00000392302	Fusion
NFASC(18)-NTRK1(10)	ENST00000360049/ENST00000392302	Fusion
IRF2BP2(1)-NTRK1(10)	ENST00000366609/ENST00000392302	Fusion
TFG(5)-NTRK1(10)	ENST00000240851/ENST00000392302	Fusion
SQSTM1(5)-NTRK1(10)	ENST00000389805/ENST00000392302	Fusion
SSBP2(12)-NTRK1(12)	ENST00000320672/ENST00000392302	Fusion
NTRK1(17)-DYNC2H1(86)	ENST00000392302/ENST00000375735	Fusion
CD74(3)-NTRK1(13)	ENST00000353334/ENST00000524377	Fusion
MPRIP(14)-NTRK1(13)	ENST00000395811/ENST00000524377	Fusion
MPRIP(18)-NTRK1(13)	ENST00000395811/ENST00000524377	Fusion
MPRIP(21)-NTRK1(13)	ENST00000395811/ENST00000524377	Fusion
CUX1(10)-RET(12)	ENST00000292538/ENST00000355710	Fusion
HIP1(28)-ALK(20)	ENST00000336926/ENST00000389048	Fusion
HIP1(21)-ALK(20)	ENST00000336926/ENST00000389048	Fusion
TPR(15)-ALK(20)	ENST00000367478/ENST00000389048	Fusion
HMBS	ENST00000537841	Expression Control
TBP	ENST00000392092	Expression Control
ITGB7	ENST00000267082	Expression Control
MYC	ENST00000377970	Expression Control
LMNA	ENST00000368300	Expression Control
ALK	ENST00000389048	5'/3' Imbalance
RET	ENST00000340058	5'/3' Imbalance
ROS1	ENST00000368508	5'/3' Imbalance
NTRK1	ENST00000392302	5'/3' Imbalance
