# Supplementary material for: Analysis of targeted somatic mutations in pleomorphic carcinoma of the lung using next‐generation sequencing technique
Source: Thorac Cancer. 2020 Jun 23;11(8):2262–9. doi: 10.1111/1759-7714.13536 (PMC7396383; doi:10.1111/1759-7714.13536)
Supplement: Supplementary file 3 — Table S3 NGS results for nine patients with pleomorphic carcinoma [file TCA-11-2262-s003.xlsx]

## Sheet: Sheet1
Table S3.
					COSMIC
Gene symbol	a.a. change	Transcript	Condin	Allele frequency (%)	Numbers	Tumor type	FATMM (score)	Mutation ID	Sample
ABCB5	p.S559N	NM_001163941.1	c.1676G>A	23.7	Not reported				2
	p.Y617C	NM_001163941.1	c.1850A>G	50.9	Not reported				7
	p.S668F	NM_001163941.1	c.2003C>T	6.8	Not reported				7
	p.F510L	NM_001163941.1	c.1528T>C	50	Not reported				8
APC	p.P2094S	NM_000038.5	c.6280C>T	34.1	Not reported				1
	p.E1209*	NM_000038.5	c.3625G>T	3.3	9	Colon, NS, Caecum, Rectum	Pathogenic (0.96)	167689	5
	p.G1836R	NM_000038.5	c.5506G>A	7.3	Not reported				7
ARID1A	p.Q74R	NM_006015.4	c.221A>G	5.4	Not reported				3
	p.P98L	NM_006015.4	c.293C>T	4.9	Not reported				3
	p.N80S	NM_006015.4	c.239A>G	6.3	Not reported				6
	p.S787F	NM_006015.4	c.2360C>T	13.7	Not reported				6
	p.G82A	NM_006015.4	c.245G>C	35.1	Not reported				8
	p.R306W	NM_006015.4	c.916C>T	3.6	Not reported				9
ATM	p.V986L	NM_000051.3	c.2956G>C	26.6	Not reported				2
CDKN2A	p.E120*	NM_000077.4	c.358G>T	34.6	27	NS, Central nervous system, Heamatopoietic and lymphoid, Kidney, Lung, Oesophagus, Pancreas, Stomach, Thyroid, Upper aerodigestive tract	n/a	12479:753749	7
CTNNB1	p.L388P	NM_001904.3	c.1163T>C	7.4	Not reported				1
	p.A391V	NM_001904.3	c.1172C>T	5.6	Not reported				2
	p.D412G	NM_001904.3	c.1235A>G	9.8	Not reported				3
DDR2	p.V78A	NM_006182.2	c.233T>C	13	Not reported				7
EGFR	p.C1146S	NM_005228.3	c.3437G>C	5.8	Not reported				7
ERBB2	p.G222C	NM_004448.3	c.664G>T	9	3	Stomach, Urinary tract	Neutral (score 0.07)	4066010	7
	p.S1050L	NM_004448.3	c.3149C>T	51.4	1	Soft tissue	Pathogenic (score 0.82)	2838176	8
FGFR1	p.S140L	NM_001174067.1	c.419C>T	63.3	Not reported				3
FGFR3	p.M69V	NM_001163213.1	c.205A>G	2.6	Not reported				3
KEAP1	p.C297F	NM_203500.1	c.890G>T	37	Not reported				2
	p.R116P	NM_203500.1	c.347G>C	8.3	Not reported				7
KMT2D	p.L617F	NM_003482.3	c.1967_1968insC	5	Not reported				2
	p.P5524H	NM_003482.3	c.16571C>A	16.7	Not reported				5
	p.I4569V	NM_003482.3	c.13705A>G	3.8	Not reported				5
MET	p.H1112Y	NM_001127500.1	c.3334C>T	35.9	5	kidney, Lung, Thyroid	Pathogenic (score 0.96)	696	1
	p.L1165V	NM_001127500.1	c.3493C>G	49.9	Not reported				4
	p.L211W	NM_001127500.1	c.632T>G	63.8	1	Heamatopoietic and lymphoid	Pathogenic (score 0.96)	7216189	6
NF1	p.R304*	NM_001042492.2	c.910C>T	34.1	10	Adremal gland, Biliary tract, Breast, Central nervous system, Liver, Soft issue	Pathogenic (score 0.85)	1666613:24486	2
	p.M2569fsX	NM_001042492.2	c.7696_7696delC	24.9	Not reported				3
NFE2L2	p.K596R	NM_006164.4	c.1787A>G	15.4	Not reported				7
NOTCH1	p.L2510P	NM_017617.3	c.7529T>C	3.5	Not reported				3
	p.I2109V	NM_017617.3	c.6325A>G	5.4	Not reported				4
	p.R2263Q	NM_017617.3	c.6788G>A	45	Not reported				7
	p.G2186V	NM_017617.3	c.6557G>T	15.1	Not reported
	p.Q2061G	NM_017617.3	c.6182A>G	3.6	Not reported				8
NOTCH2	p.P939L	NM_024408.3	c.2816C>T	40.3	Not reported				2
	p.D577Y	NM_024408.3	c.1729G>T	21.4	Not reported				6
	p.G1219C	NM_024408.3	c.3655G>T	7.6	Not reported				7
PIK3CA	p.S773P	NM_006218.2	c.2317T>C	3.1	Not reported				3
	p.R357L	NM_006218.2	c.1070G>T	6.3	3	Kidney, Large intestine	Pathogenic (score 0.99)	307526:276752	7
SETD2	p.T2421A	NM_014159.6	c.7261A>G	37.9	SNP?			1581650	6
	p.R136T	NM_014159.6	c.407G>C	33.3	Not reported
	p.Q1498H	NM_014159.6	c.4494G>T	8.4	Not reported				7
SMARCA4	p.E1515Q	NM_001128849.1	c.4543G>C	55.8	Not reported				1
	p.E1342V	NM_001128849.1	c.4025A>T	9.1	Not reported				7
TP53	p.H178D	NM_000546.5	c.532C>G	66.3	11	Bone, Breast, Endometrium, Genital tract, Lung, Ovary, Thyroid	Pathogenic (score 0.96)	984946:44901:984950:984949	1
	p.R175H	NM_000546.5	c.524G>A	53.2	1556	upper_aerodigestive_tract, haematopoietic_and_lymphoid_tissue, large_intestine, vulva, endometrium, lung, central_nervous_system, NS, breast, stomach, adrenal_gland, oesophagus, salivary_gland, soft_tissue, kidney, thyroid, ovary, biliary_tract, small_intestine, peritoneum, skin, urinary_tract, pancreas, pleura, liver, bone, cervix, prostate, eye, testis, penis	Pathogenic (score 0.99)	99022:99023:99024:45936:44455:1640851:10648:45416:99914:1679512:1679511:10718:1679510	2
	p.R249M	NM_000546.5	c.746G>T	30.5	56	liver, large_intestine, paratesticular_tissues, soft_tissue, salivary_gland, lung, skin, pancreas, ovary, breast, bone, stomach, upper_aerodigestive_tract, haematopoietic_and_lymphoid_tissue, endometrium, urinary_tract, central_nervous_system, oesophagus	Pathogenic (score 0.99)	326723:43871:326724:1649403	3
	p.C242S	NM_000546.5	c.725G>C	3.4	30	Large intestine, Kidney, Lung, Vulva, Pancreas, Ovary, Liver, Central nervous system, Breast, Oesophagus, Endometrium, Upper aerodigestive tract, Heamtopoietic and lymphoid, Stomach, Thymus	Pathogenic (score 0.99)	1610838:1610839:11133	5
	p.C242S	NM_000546.5	c.725G>C	29.9	30	Large intestine, Kidney, Lung, Vulva, Pancreas, Ovary, Liver, Central nervous system, Breast, Oesophagus, Endometrium, Upper aerodigestive tract, Heamtopoietic and lymphoid, Stomach, Thymus	Pathogenic (score 0.99)	1610838:1610839:11133	5(FFPE)
	p.G262_R267del	NM_000546.5	c.784_801delGGTAATCTACTGGGACGG	25	Not reported				6
	p.H193Y	NM_000546.5	c.577C>T	29	75	NS, adrenal_gland, biliary_tract, bone, breast, central_nervous_system cervix, haematopoietic_and_lymphoid_tissue, kidney, large_intestine, liver, lung, oesophagus, ovary, pancreas, pleura, prostate, salivary_gland, soft_tissue, stomach, thymus, upper_aerodigestive_tract, urinary_tract	Pathogenic (score 1.00)	437532:437531:437530:10672:437529	8
TP63	p.D78V	NM_003722.4	c.233A>T	48.8	Not reported				6
EML4(E6)|ALK(E20)					137			COSF474, COSF411, COSF1544, COSF493, COSF476	9
